# Supplementary material for: Comparative Study on the Effects of Silicon Nanoparticles and Cellulose Nanocrystals on Drought Tolerance in Tall Fescue (Festuca arundinacea Schreb.)
Source: Plants (Basel). 2025 May 14;14(10):1461. doi: 10.3390/plants14101461 (PMC12114911; doi:10.3390/plants14101461)
Supplement: Supplementary file 1 [file plants-14-01461-s001.zip]

Archive with 1 entries (1 files):
- plants-3617337-supplementary.pdf
